# Supplementary material for: Surface guided radiotherapy practice in paediatric oncology: a survey on behalf of the SIOPE Radiation Oncology Working Group
Source: Br J Radiol. 2024 Mar 5;97(1157):1044–9. doi: 10.1093/bjr/tqae049 (PMC11075983; doi:10.1093/bjr/tqae049)
Supplement: tqae049_Supplementary_Data [file tqae049_supplementary_data.zip]

Archive with 4 entries (3 files):
- tqae049_Supplementary_Data/
- tqae049_Supplementary_Data/Supplementary material 1.docx
- tqae049_Supplementary_Data/supplementary material_2_survey 2021.pdf
- tqae049_Supplementary_Data/supplementary material_3_survey 2023.pdf
